# Supplementary material for: Deciphering Differential Life Stage Radioinduced Reproductive Decline in Caenorhabditis elegans through Lipid Analysis
Source: Int J Mol Sci. 2021 Sep 24;22(19):10277. doi: 10.3390/ijms221910277 (PMC8508812; doi:10.3390/ijms221910277)
Supplement: Supplementary file 1 [file ijms-22-10277-s001.zip]

Archive with 1 entries (1 files):
- ijms-1371893-supplementary.pdf
